# Supplementary material for: Synaptonemal Complex in Human Biology and Disease
Source: Cells. 2023 Jun 25;12(13):1718. doi: 10.3390/cells12131718 (PMC10341275; doi:10.3390/cells12131718)
Supplement: Supplementary file 1 [file cells-12-01718-s001.zip]

Archive with 1 entries (1 files):
- cells-2439912-supplementary.pdf
